# Supplementary material for: A systematic appraisal of the information, engagement, aesthetic and functional quality of nutrition-related smartphone apps for children and adolescents
Source: Public Health Nutr. 2023 Mar 13;26(7):1368–79. doi: 10.1017/S1368980023000526 (PMC10346071; doi:10.1017/S1368980023000526)
Supplement: Supplementary file 1 [file S1368980023000526sup.zip]

Archive with 2 entries (2 files):
- S1368980023000526sup001.docx
- S1368980023000526sup002.docx
